# Supplementary material for: Functional Characterization of Maize ZmMTP1-1 and ZmMTP1-2 Reveals Their Roles in Cd Tolerance
Source: Plants (Basel). 2026 Mar 19;15(6):941. doi: 10.3390/plants15060941 (PMC13030030; doi:10.3390/plants15060941)
Supplement: Supplementary file 1 [file plants-15-00941-s001.zip]

Archive with 1 entries (1 files):
- plants-4164827 - supplemental files.pdf
